# Supplementary material for: Suppressing NiOx/CsPbIBr2 Interfacial Redox Reactions and Band Energy Misalignment in Perovskite Solar Cells
Source: Small Methods. 2026 Jan 29;10(4):e01684. doi: 10.1002/smtd.202501684 (PMC12929923; doi:10.1002/smtd.202501684)
Supplement: Supplementary file 2 — Supporting File: smtd70514‐sup‐0002‐DataFile.zip. [file SMTD-10-e01684-s001.zip]

Archive with 3 entries (3 files):
- JV-curve.xlsx
- EQE.xlsx
- Solar_Cell_Data_Reporting_Checklist-1663587698650.pdf
