# Supplementary material for: Suppressing NiOx/CsPbIBr2 Interfacial Redox Reactions and Band Energy Misalignment in Perovskite Solar Cells
Source: Small Methods. 2026 Jan 29;10(4):e01684. doi: 10.1002/smtd.202501684 (PMC12929923; doi:10.1002/smtd.202501684)
Supplement: Supplementary file 2 — Supporting File: smtd70514‐sup‐0002‐DataFile.zip. [file SMTD-10-e01684-s001.zip › JV-curve.xlsx]

## Sheet: Sheet1
Control-FS		Control-RS		Target-FS		Target-RS
-0.1	9.66067	1.3	-9.34027	-0.1	11.702	1.3	-10.8526
-0.08	10.035	1.28	-9.55035	-0.08	11.2412	1.28	-10.2025
-0.06	9.9852	1.26	-9.08831	-0.06	11.3967	1.26	-9.54461
-0.04	10.0121	1.24	-8.81832	-0.04	11.2791	1.24	-8.70897
-0.02	10.0983	1.22	-8.35179	-0.02	11.2806	1.22	-7.8035
0	10.0474	1.2	-7.93303	0	11.3859	1.2	-6.60973
0.02	9.93707	1.18	-7.31519	0.02	11.3698	1.18	-5.18237
0.04	10.0325	1.16	-6.51169	0.04	11.3155	1.16	-3.66843
0.06	10.1103	1.14	-5.63506	0.06	11.2827	1.14	-1.98924
0.08	9.9792	1.12	-4.60836	0.08	11.3793	1.12	-0.17989
0.1	9.96167	1.1	-3.39612	0.1	11.3774	1.1	1.54003
0.12	10.0628	1.08	-2.15812	0.12	11.3324	1.08	3.16109
0.14	10.0406	1.06	-0.83038	0.14	11.314	1.06	4.6507
0.16	9.96547	1.04	0.51983	0.16	11.3546	1.04	6.01841
0.18	9.92913	1.02	1.86768	0.18	11.3465	1.02	7.11556
0.2	10.0273	1	3.10206	0.2	11.3113	1	7.92014
0.22	10.0058	0.98	4.21342	0.22	11.2037	0.98	8.71395
0.24	9.8622	0.96	5.34254	0.24	11.2885	0.96	9.337
0.26	9.9025	0.94	6.27448	0.26	11.3428	0.94	9.66512
0.28	9.9926	0.92	6.91914	0.28	11.2146	0.92	9.96891
0.3	9.89507	0.9	7.58581	0.3	11.1822	0.9	10.3107
0.32	9.84013	0.88	8.18117	0.32	11.2608	0.88	10.5173
0.34	9.88083	0.86	8.52736	0.34	11.2497	0.86	10.6074
0.36	9.91717	0.84	8.77698	0.36	11.179	0.84	10.6556
0.38	9.8435	0.82	9.00453	0.38	11.1134	0.82	10.8442
0.4	9.72747	0.8	9.26558	0.4	11.2014	0.8	10.9253
0.42	9.7862	0.78	9.38397	0.42	11.1988	0.78	10.8377
0.44	9.79753	0.76	9.49432	0.44	11.0429	0.76	10.8923
0.46	9.6229	0.74	9.58135	0.46	11.0202	0.74	11.0438
0.48	9.5525	0.72	9.62926	0.48	11.0889	0.72	11.0289
0.5	9.575	0.7	9.66613	0.5	10.9899	0.7	11.0597
0.52	9.4757	0.68	9.70477	0.52	10.864	0.68	11.0929
0.54	9.32007	0.66	9.62733	0.54	10.7973	0.66	11.1182
0.56	9.1646	0.64	9.6934	0.56	10.8215	0.64	11.1308
0.58	9.125	0.62	9.83647	0.58	10.7035	0.62	11.1465
0.6	8.9739	0.6	9.80393	0.6	10.4876	0.6	11.0937
0.62	8.6917	0.58	9.769	0.62	10.471	0.58	11.0961
0.64	8.53023	0.56	9.8013	0.64	10.4545	0.56	11.1993
0.66	8.42723	0.54	9.8969	0.66	10.2182	0.54	11.1975
0.68	8.14977	0.52	9.86607	0.68	10.0563	0.52	11.0899
0.7	7.86203	0.5	9.75987	0.7	9.98407	0.5	11.1366
0.72	7.60607	0.48	9.8682	0.72	9.8687	0.48	11.2514
0.74	7.38973	0.46	9.95923	0.74	9.65927	0.46	11.1875
0.76	7.05153	0.44	9.83203	0.76	9.4289	0.44	11.1475
0.78	6.72881	0.42	9.82843	0.78	9.3574	0.42	11.1883
0.8	6.35283	0.4	9.94997	0.8	9.21097	0.4	11.2716
0.82	5.91675	0.38	9.93787	0.82	8.88417	0.38	11.2343
0.84	5.43124	0.36	9.88163	0.84	8.6448	0.36	11.1422
0.86	4.88283	0.34	9.8621	0.86	8.4593	0.34	11.248
0.88	4.15746	0.32	9.97993	0.88	8.0816	0.32	11.3315
0.9	3.49347	0.3	9.97037	0.9	7.6348	0.3	11.2085
0.92	2.754	0.28	9.8552	0.92	7.18156	0.28	11.2006
0.94	1.80363	0.26	9.92347	0.94	6.61447	0.26	11.3087
0.96	0.85837	0.24	10.0386	0.96	5.89664	0.24	11.3026
0.98	-0.1338	0.22	9.94877	0.98	5.06887	0.22	11.2443
1	-1.17662	0.2	9.91917	1	4.10589	0.2	11.2194
1.02	-2.20951	0.18	9.9765	1.02	2.92807	0.18	11.3326
1.04	-3.28843	0.16	10.0256	1.04	1.70941	0.16	11.3286
1.06	-4.25031	0.14	9.9771	1.06	0.35043	0.14	11.1911
1.08	-5.14873	0.12	9.89333	1.08	-1.11123	0.12	11.2469
1.1	-5.97004	0.1	9.99627	1.1	-2.51934	0.1	11.3601
1.12	-6.69519	0.08	10.0532	1.12	-3.86864	0.08	11.2717
1.14	-7.30467	0.06	9.92557	1.14	-5.17974	0.06	11.2293
1.16	-7.83568	0.04	9.93917	1.16	-6.28216	0.04	11.2946
1.18	-8.18458	0.02	10.0579	1.18	-7.31087	0.02	11.3522
1.2	-8.58647	0	10.0198	1.2	-8.16489	0	11.3052
1.22	-8.85885	-0.02	9.961	1.22	-8.83702	-0.02	11.2228
1.24	-9.0342	-0.04	9.96887	1.24	-9.44258	-0.04	11.3253
1.26	-9.22426	-0.06	10.0625	1.26	-9.9373	-0.06	11.3797
1.28	-9.39607	-0.08	9.7765	1.28	-10.4474	-0.08	11.6555
1.3	-9.54805	-0.1	10.4307	1.3	-10.5519	-0.1	11.462
