# Supplementary material for: Suppressing NiOx/CsPbIBr2 Interfacial Redox Reactions and Band Energy Misalignment in Perovskite Solar Cells
Source: Small Methods. 2026 Jan 29;10(4):e01684. doi: 10.1002/smtd.202501684 (PMC12929923; doi:10.1002/smtd.202501684)
Supplement: Supplementary file 2 — Supporting File: smtd70514‐sup‐0002‐DataFile.zip. [file SMTD-10-e01684-s001.zip › EQE.xlsx]

## Sheet: Sheet1
Control			Target
300	0.03176		300	0.06911
310	5.33635		310	5.36425
320	26.1467		320	25.9537
330	45.903		330	50.3312
340	59.5045		340	69.9034
350	68.4135		350	80.3911
360	73.5141		360	85.6524
370	79.0227		370	92.3869
380	81.981		380	94.281
390	83.9193		390	93.8601
400	83.0692		400	93.2287
410	83.4772		410	92.1765
420	83.2732		420	93.0183
430	82.4231		430	92.1765
440	81.369		440	93.0183
450	80.0768		450	92.3869
460	78.1726		460	91.966
470	76.9145		470	91.1242
480	75.6223		480	89.2301
490	74.5682		490	87.336
500	73.9222		500	86.0733
510	73.5141		510	85.2315
520	73.7181		520	84.3897
530	72.426		530	82.9165
540	71.3718		540	81.5363
550	68.2095		550	77.4249
560	60.3546		560	66.2892
570	44.6108		570	50.3297
580	29.9892		580	34.4496
590	14.8915		590	15.466
600	9.79087		600	9.36287
610	5.77841		610	7.04789
620	5.33635		620	5.15381
630	3.0241		630	3.04927
640	2.37801		640	1.99698
650	1.32392		650	1.36562
660	1.32392		660	0.31336
670	0.88186		670	0.31336
680	0.88186		680	0.31336
690	0.88186		690	0.31336
700	0.88186		700	0.10755
710	0.88186		710	0.10291
720	0.23579		720	0.10291
730	0.67782		730	0.06911
740	0.67782		740	0.04616
750	0.03176		750	0.04616
